# Supplementary material for: Efficient Synthesis of Fe3O4/PPy Double-Carbonized Core-Shell-like Composites for Broadband Electromagnetic Wave Absorption
Source: Polymers (Basel). 2024 Apr 20;16(8):1160. doi: 10.3390/polym16081160 (PMC11053598; doi:10.3390/polym16081160)
Supplement: Supplementary file 1 [file polymers-16-01160-s001.zip]

Archive with 1 entries (1 files):
- polymers-2957037-supplementary.pdf
